# Supplementary material for: The integrated analysis of metabolic and protein interaction networks reveals novel molecular organizing principles
Source: BMC Syst Biol. 2008 Nov 25;2:100. doi: 10.1186/1752-0509-2-100 (PMC2607255; doi:10.1186/1752-0509-2-100)
Supplement: Additional file 1 — Raw counts, pairwise network (PIN, MIN) distances for Figure3. Enrichment and depletion of the abundance of shortest path pairs between nodes represented in both the PIN and MIN. The enrichments and depletions were judged by the z-score (number in cell) of the frequency of observations (number in paranthesis) in comparison to randomized distribution with red-color indicating enrichment and blue-color depletion relative to randomized networks. Distances > 14 comprise distances greater than 14 and not connected distance pairs. Blank cells indicates 0 path pairs with z-Score of 0. [file 1752-0509-2-100-S1.xls]

## Sheet: Sheet1
Enrichment and depletion of the abundance of shortest path pairs between nodes represented in both the PIN and MIN. The enrichments and depletions were judged by the z-score (number in cell) of the frequency of observations (number in paranthesis) in comparison to randomized distribution with red-color indicating enrichment and blue-color depletion relative to randomized networks. Distances >14 c…
EIN vs. rPIN
	PHYSICAL DISTANCE
METABOLIC DISTANCE	\	1	2	3	4	5	6	7	8	9	10	11	12	13	14	> 14
	1	10.5 (250)	7.9 (3318)	1.5 (11742)	-3.9 (8234)	-1.9 (1358)	0.6 (220)	0 (12)	0.9 (2)	-0.1 (0)						-1.3 (0)
	2	1.1 (540)	3.8 (16852)	0 (75562)	-0.7 (65388)	-1.3 (10786)	1.8 (1992)	1 (158)	1.4 (10)	-0.1 (0)						-1.4 (0)
	3	-0.3 (1140)	3.3 (40526)	1.2 (200752)	-1.9 (163270)	-0.9 (29968)	1.8 (4798)	1.4 (450)	1.8 (26)	-0.2 (0)						-1.7 (0)
	4	1.5 (956)	3.6 (28120)	2.2 (140970)	-3.3 (105346)	-1 (19938)	1.7 (3254)	2.4 (426)	1.8 (18)	6.4 (4)						-1.6 (0)
	5	-1.6 (106)	-0.4 (4410)	-0.2 (26810)	0.6 (24948)	-0.1 (4534)	1.5 (762)	1 (70)	-0.4 (0)	10.5 (2)						-1 (0)
	6	-1.6 (2)	-1.5 (276)	-0.7 (2198)	1.1 (2330)	0.3 (444)	1.3 (80)	3.4 (24)	-0.1 (0)							-0.6 (0)
	7	-0.6 (0)	-1.3 (8)	-1.6 (84)	1.2 (138)	1.8 (46)	0.5 (4)	-0.1 (0)								-0.3 (0)
	8
	9
	10
	11
	12
	13
	14
	> 14	1.4 (84)	1 (1680)	0.7 (8000)	-0.5 (5792)	-0.9 (542)	-0.2 (74)	-0.2 (2)	-0.1 (0)							-0.3 (0)
EIN vs. fPIN
	PHYSICAL DISTANCE
METABOLIC DISTANCE	\	1	2	3	4	5	6	7	8	9	10	11	12	13	14	> 14
	1	10.1 (94)	3.6 (74)	0.4 (52)	0 (64)	1.9 (156)	-0.8 (108)	-0.7 (134)	-0.7 (140)	0.2 (172)	1.4 (180)	0.8 (118)	-0.8 (52)	-2 (8)	-1.8 (2)	-0.5 (1480)
	2	3.6 (136)	3.3 (302)	2.2 (412)	2.4 (582)	1.4 (778)	1.1 (1014)	0.6 (1122)	0.6 (1128)	0.5 (1100)	-0.1 (840)	-0.1 (596)	-2 (268)	-1.7 (180)	-1.8 (84)	-0.7 (9288)
	3	0 (112)	2.3 (410)	2 (624)	2.3 (908)	2.3 (1386)	1.8 (1790)	2.1 (2154)	2.3 (2188)	2.2 (2116)	0.3 (1454)	-0.6 (920)	-1.6 (532)	-1.1 (406)	-1.4 (198)	-1.7 (14286)
	4	-0.6 (34)	2.2 (176)	1.8 (260)	2.3 (386)	2.3 (586)	2.8 (836)	4 (1106)	3.7 (1072)	2.2 (890)	1.3 (660)	0.5 (424)	-0.1 (278)	-1 (144)	-1.5 (56)	-2.9 (4434)
	5	1.7 (16)	0.1 (18)	0.9 (40)	1 (58)	1.7 (100)	1.2 (124)	0.4 (120)	2.6 (192)	2.5 (184)	1.5 (130)	1 (86)	0.3 (52)	0.1 (34)	-0.3 (16)	-2 (628)
	6	-0.4 (0)	0.6 (2)	-0.7 (0)	0.6 (4)	0.2 (4)	1.2 (10)	-0.8 (2)	0.9 (10)	0.9 (10)	2.1 (14)	0.7 (6)	-0.2 (2)	0.1 (2)	1.7 (4)	-1.2 (30)
	7
	8
	9
	10
	11
	12
	13
	14
	> 14	0 (2)	1.5 (14)	0 (8)	-0.4 (6)	-0.7 (4)	0.6 (40)	0.6 (44)	1.6 (72)	2.2 (86)	1.3 (52)	0.4 (26)	-0.1 (12)	-0.5 (2)	-0.5 (0)	-0.9 (138)
EIN vs. ePIN
	PHYSICAL DISTANCE
METABOLIC DISTANCE	\	1	2	3	4	5	6	7	8	9	10	11	12	13	14	> 14
	1	5.8 (94)	0.7 (54)	0.7 (54)	0.4 (50)	0.8 (66)	-0.3 (44)	-0.3 (40)	0.2 (44)	-0.6 (26)	-1.5 (8)	2.4 (52)	1.1 (26)	-1 (0)	0.1 (4)	-1.3 (1534)
	2	-0.6 (136)	-0.2 (260)	-0.1 (264)	1 (320)	0 (316)	0.8 (376)	0.4 (308)	0.1 (254)	0.3 (238)	1.6 (270)	1.6 (204)	-0.1 (94)	0.2 (48)	0.6 (28)	-0.7 (10126)
	3	-3.5 (112)	-1.8 (310)	-0.4 (388)	0.2 (420)	-0.5 (450)	0.3 (514)	0.5 (480)	1.5 (488)	2.3 (490)	1.6 (386)	-0.1 (206)	0 (148)	0.2 (74)	0.5 (40)	-0.3 (15970)
	4	-2.3 (34)	-0.1 (144)	-0.5 (128)	-0.2 (136)	0.3 (184)	0.2 (184)	0.8 (192)	0.1 (140)	0.4 (136)	2.4 (188)	4.7 (206)	0.6 (70)	-1.1 (10)	1.1 (20)	-0.8 (5610)
	5	0.4 (16)	-0.4 (18)	-0.7 (14)	0.8 (32)	-0.7 (16)	-1.5 (4)	-0.9 (12)	-1.2 (6)	-0.1 (18)	0 (16)	-0.4 (8)	-0.8 (2)	-0.8 (0)	-0.6 (0)	1 (982)
	6	-0.5 (0)	0.3 (2)	-0.7 (0)	1.1 (4)	1.1 (4)	-0.7 (0)	-0.7 (0)	-0.6 (0)	-0.6 (0)	-0.5 (0)	-0.5 (0)	-0.4 (0)	-0.3 (0)	-0.2 (0)	0.5 (60)
	7
	8
	9
	10
	11
	12
	13
	14
	> 14	-0.5 (2)	0.6 (14)	-0.1 (8)	-0.4 (4)	-0.8 (0)	0.8 (22)	0.4 (14)	1.8 (28)	0.7 (14)	0.4 (10)	1.8 (20)	2.4 (22)	5.2 (22)	3.7 (10)	-1.2 (234)
mapEIN vs. rPIN
	PHYSICAL DISTANCE
METABOLIC DISTANCE	\	1	2	3	4	5	6	7	8	9	10	11	12	13	14	> 14
	1	14.8 (104)	3.4 (450)	-1 (1714)	-1 (1502)	-1 (248)	2 (60)	1.8 (8)	5.2 (2)							-1 (0)
	2	2.6 (70)	5.3 (1738)	0.7 (6712)	-1.9 (5184)	-1.7 (798)	1.4 (164)	0.9 (16)	-0.2 (0)							-1.1 (0)
	3	0.4 (116)	4 (4146)	0.2 (17392)	-1.3 (14324)	-1.2 (2394)	2.8 (608)	1.5 (54)	-0.4 (0)	-0.1 (0)						-1.1 (0)
	4	-0.8 (144)	4.4 (6660)	-1 (26802)	-0.2 (24506)	-0.9 (4134)	2.5 (890)	1.3 (76)	1.9 (6)	-0.1 (0)						-1.2 (0)
	5	-1.2 (154)	2.4 (6568)	-1.6 (29796)	0.3 (28620)	0.2 (5526)	3.8 (1292)	2.3 (130)	3.9 (12)	-0.1 (0)						-1.2 (0)
	6	-2 (90)	0.8 (4540)	-2.5 (21970)	0.9 (22718)	1.6 (5142)	4.6 (1170)	3.4 (144)	6.1 (14)	-0.1 (0)						-1.1 (0)
	7	-1.7 (60)	-0.8 (2468)	-2.6 (13868)	1.3 (14976)	1.9 (3534)	5.3 (874)	4.5 (120)	6.3 (10)	-0.1 (0)						-1 (0)
	8	-1.8 (28)	-0.1 (1546)	-1.6 (8366)	0.8 (8520)	0.7 (1774)	4.2 (474)	6.9 (104)	1.7 (2)	31.6 (2)						-0.9 (0)
	9	-1.4 (16)	0.9 (1014)	-0.5 (4966)	-0.3 (4494)	0.4 (958)	2.8 (250)	1.3 (18)	-0.2 (0)	63.2 (4)						-0.8 (0)
	10	-1.5 (4)	1.3 (562)	-0.3 (2540)	-0.3 (2270)	-0.1 (438)	2 (124)	0.2 (4)	-0.1 (0)							-0.6 (0)
	11	-1.2 (2)	0.5 (294)	-0.8 (1410)	0.5 (1472)	0.2 (284)	1 (54)	0.1 (2)	-0.1 (0)							-0.4 (0)
	12	-0.7 (2)	-0.3 (136)	-0.4 (860)	0.7 (910)	-0.1 (152)	0.3 (22)	1.4 (6)	-0.1 (0)							-0.3 (0)
	13	-1 (0)	-0.3 (90)	-0.2 (594)	0.7 (612)	-0.3 (86)	-0.1 (8)	1 (6)	-0.1 (0)							-0.3 (0)
	14	-0.8 (0)	0.6 (76)	-0.1 (344)	0.2 (322)	-0.3 (46)	0 (6)	0.6 (4)	-0.1 (0)							-0.2 (0)
	> 14	-2.7 (142)	0.5 (9988)	0.4 (56562)	-0.2 (48698)	-0.1 (9250)	0.6 (1134)	0.7 (118)	-0.4 (0)	-0.1 (0)						-1 (0)
mapEIN vs. fPIN
	PHYSICAL DISTANCE
METABOLIC DISTANCE	\	1	2	3	4	5	6	7	8	9	10	11	12	13	14	> 14
	1	16.3 (66)	3.3 (24)	1.3 (20)	0.5 (20)	0.6 (32)	-1.3 (18)	-1.5 (20)	-0.8 (30)	-0.1 (40)	-1.5 (16)	-1.4 (10)	-0.6 (12)	-1.3 (2)	-1.3 (0)	0.2 (408)
	2	5.1 (28)	3.7 (44)	1.9 (46)	1.4 (58)	1.3 (84)	-0.1 (84)	-1.5 (68)	-0.4 (94)	-0.3 (94)	-1.3 (58)	-1.8 (32)	-2.4 (12)	-2.2 (6)	-2 (0)	0.7 (1060)
	3	2.3 (36)	3 (88)	1.2 (98)	1.3 (142)	1.6 (226)	0.8 (268)	0.6 (304)	-0.7 (242)	-1 (224)	-1.1 (174)	-1.5 (108)	-2.1 (56)	-2.7 (14)	-2.4 (4)	0.4 (2722)
	4	1.5 (42)	0.7 (84)	0.5 (130)	2.8 (264)	2.1 (358)	2.6 (522)	1.2 (502)	0 (424)	0.1 (420)	-1.6 (252)	-1.5 (172)	-2.2 (90)	-2.5 (38)	-2.2 (20)	-0.3 (3890)
	5	1.6 (48)	1.6 (112)	1.4 (172)	3.1 (308)	3.4 (480)	2.3 (560)	1.8 (608)	0.2 (486)	-0.1 (452)	-0.9 (326)	-1.9 (174)	-2.6 (86)	-2.4 (46)	-2 (28)	-0.7 (4166)
	6	-1.4 (10)	2.9 (112)	2.5 (164)	2.7 (234)	2.7 (352)	1.5 (396)	1.3 (442)	0.2 (374)	-0.1 (346)	-0.4 (274)	-1.4 (150)	-2.5 (64)	-1.9 (46)	-1.9 (18)	-0.6 (3216)
	7	1 (22)	2.2 (66)	0.9 (80)	0.7 (104)	1.2 (178)	1.8 (268)	2 (316)	1.9 (314)	1.5 (288)	0.1 (188)	-1 (100)	-1.2 (64)	-1.3 (36)	-1.3 (16)	-1.3 (1836)
	8	0.2 (10)	0.8 (32)	0.9 (52)	1.1 (74)	1.4 (122)	3.2 (220)	1.9 (202)	2.1 (208)	1.6 (190)	0.3 (122)	-1.9 (36)	-1.6 (28)	-1.8 (10)	-1.7 (2)	-1.3 (1112)
	9	-0.7 (2)	-0.4 (10)	2.3 (44)	2.1 (58)	2.2 (88)	1.9 (108)	0.5 (90)	1.9 (122)	1.6 (112)	0.3 (70)	-1.1 (28)	-1.5 (12)	-1.5 (6)	-1.1 (4)	-1.3 (594)
	10	-1 (0)	0.2 (8)	0.5 (16)	2.7 (42)	1.4 (44)	1.7 (62)	0.9 (58)	1.5 (66)	0.4 (48)	0.8 (46)	-1.3 (10)	-1 (8)	-0.9 (6)	-1.2 (0)	-1.1 (332)
	11	-0.8 (0)	0 (4)	0.6 (10)	0.9 (16)	0.3 (18)	1 (32)	0.9 (36)	-0.1 (24)	0.3 (28)	-1.4 (6)	-0.6 (10)	-1.5 (0)	-0.9 (2)	-1 (0)	0.1 (254)
	12	0.6 (2)	-0.1 (2)	-0.6 (2)	-0.4 (4)	0.6 (12)	1.1 (20)	-0.5 (10)	-1.3 (4)	-0.5 (10)	-1.4 (2)	-1.4 (0)	-0.8 (2)	-1 (0)	-0.8 (0)	1 (180)
	13	-0.5 (0)	1 (4)	-0.8 (0)	-0.9 (0)	-0.3 (4)	-1.1 (0)	-1 (2)	-0.7 (4)	-0.7 (4)	-1.1 (0)	-1 (0)	-0.9 (0)	-0.7 (0)	-0.6 (0)	1.4 (152)
	14	-0.4 (0)	-0.6 (0)	-0.7 (0)	-0.8 (0)	-0.4 (2)	-1 (0)	-0.7 (2)	-0.3 (4)	-1.1 (0)	-1 (0)	-0.9 (0)	-0.8 (0)	-0.6 (0)	-0.5 (0)	1.4 (86)
	> 14	-1.2 (6)	0.7 (56)	1.1 (104)	0.9 (138)	-0.5 (122)	-1 (140)	-0.8 (192)	0.8 (322)	1.1 (334)	2.5 (368)	2.8 (300)	0.9 (150)	0.9 (112)	0.8 (70)	-1 (2032)
mapEIN vs. ePIN
	PHYSICAL DISTANCE
METABOLIC DISTANCE	\	1	2	3	4	5	6	7	8	9	10	11	12	13	14	> 14
	1	10.8 (66)	1.7 (22)	1 (18)	0.4 (14)	0.5 (16)	-0.1 (12)	-0.7 (6)	0.1 (10)	-0.4 (6)	-0.9 (2)	-0.6 (2)	-0.4 (2)	-0.8 (0)	-0.5 (0)	-2.5 (352)
	2	2 (28)	1.6 (40)	2.3 (48)	1.3 (38)	1.1 (42)	2.8 (62)	-0.2 (26)	-0.4 (20)	-2 (4)	-1.3 (8)	-1.7 (2)	-1.7 (0)	-1.2 (0)	-0.8 (0)	-0.9 (980)
	3	-0.5 (36)	0.5 (82)	0.2 (76)	0.4 (80)	0.6 (100)	0.7 (102)	-0.2 (74)	0.3 (74)	0.2 (64)	0.6 (60)	-0.8 (26)	0.1 (28)	-0.8 (6)	-0.3 (4)	-0.4 (2782)
	4	-1.3 (42)	-1.6 (74)	-0.5 (98)	1.6 (152)	1.6 (178)	2.3 (206)	1.2 (152)	2.2 (160)	1.3 (124)	-0.4 (68)	-1.3 (32)	-1.4 (16)	-1.9 (0)	-1.4 (0)	-0.8 (4126)
	5	-1.2 (48)	-0.7 (102)	0.2 (124)	2 (174)	1.1 (176)	0.6 (164)	0.5 (146)	0.1 (116)	0.5 (114)	0.6 (102)	-0.9 (42)	-0.8 (30)	-1.5 (4)	-1 (2)	-0.4 (4544)
	6	-2.7 (10)	-0.2 (82)	0.1 (88)	0.6 (100)	-1 (70)	-0.4 (90)	0 (92)	-0.2 (76)	1.3 (102)	1.3 (88)	0.7 (58)	-0.8 (18)	-0.9 (6)	-0.4 (4)	0.2 (3342)
	7	-0.4 (22)	-0.5 (38)	-1.5 (22)	-0.1 (44)	-0.3 (48)	0 (56)	0.3 (54)	0 (44)	0.8 (52)	0.9 (44)	1.1 (38)	1.2 (30)	-0.2 (6)	-0.8 (0)	-0.1 (1768)
	8	-0.6 (10)	-0.1 (24)	-1.2 (12)	-0.6 (18)	-0.3 (26)	0.5 (38)	0.2 (30)	1.3 (40)	1 (32)	2.5 (42)	2.2 (32)	0.4 (12)	-0.1 (4)	0 (2)	-0.7 (936)
	9	-1.1 (2)	-0.6 (10)	-1.1 (6)	0.6 (20)	0.6 (24)	0.9 (28)	0.7 (24)	0 (14)	1.2 (22)	1.5 (22)	1.3 (16)	0.5 (8)	0.4 (4)	-0.5 (0)	-0.7 (546)
	10	-1.2 (0)	-0.9 (4)	-1.1 (2)	0.4 (12)	-1.1 (2)	1.1 (20)	1.7 (22)	0.9 (14)	-0.2 (6)	0 (6)	1.9 (14)	1.1 (8)	0.2 (2)	-0.4 (0)	-0.4 (336)
	11	-0.9 (0)	-1.2 (0)	-1.2 (0)	-0.6 (2)	-0.3 (4)	1.1 (10)	1.7 (12)	-0.5 (2)	0.1 (4)	0.3 (4)	1.4 (6)	0.2 (2)	0.8 (2)	-0.3 (0)	-0.1 (166)
	12	0.2 (2)	-1 (0)	-0.9 (0)	-0.9 (0)	0.1 (4)	0.7 (6)	-0.3 (2)	-0.8 (0)	-0.8 (0)	-0.7 (0)	1 (4)	0.5 (2)	-0.4 (0)	-0.3 (0)	0.6 (118)
	13	-0.7 (0)	0.5 (4)	-0.7 (0)	-0.7 (0)	-0.7 (0)	-0.7 (0)	-0.7 (0)	-0.7 (0)	-0.6 (0)	-0.6 (0)	-0.5 (0)	0.5 (2)	-0.3 (0)	-0.2 (0)	1 (116)
	14	-0.5 (0)	-0.7 (0)	-0.6 (0)	-0.6 (0)	-0.6 (0)	-0.6 (0)	-0.6 (0)	-0.6 (0)	-0.5 (0)	-0.5 (0)	0.8 (2)	-0.3 (0)	-0.3 (0)	-0.2 (0)	1 (64)
	> 14	-1.7 (6)	-0.5 (42)	-0.6 (40)	-0.8 (32)	-1.7 (8)	-1.9 (0)	-1.5 (12)	-1 (24)	-0.8 (24)	0.2 (44)	0.4 (36)	0.4 (28)	3.4 (44)	10.4 (68)	0.8 (2266)
CIN vs. rPIN
	PHYSICAL DISTANCE
METABOLIC DISTANCE	\	1	2	3	4	5	6	7	8	9	10	11	12	13	14	> 14
	1	-0.8 (3)	-0.3 (67)	-0.4 (90)	1.4 (37)	0.3 (4)	-0.4 (0)	-0.1 (0)								-0.5 (0)
	2	0.9 (24)	-2 (163)	-0.7 (232)	3.2 (105)	0.5 (10)	3 (4)	-0.2 (0)								-0.5 (0)
	3	-0.8 (32)	-0.8 (451)	-1 (602)	2.1 (243)	1.1 (31)	0.9 (4)	-0.2 (0)								-0.4 (0)
	4	-1.5 (49)	0.5 (902)	-2.3 (1151)	2.2 (525)	0.5 (55)	1.3 (11)	-0.2 (0)	-0.1 (0)							-0.5 (0)
	5	-1.7 (76)	-0.3 (1274)	-2.8 (1851)	2.7 (937)	2.1 (158)	1.9 (24)	2 (3)	-0.1 (0)							-0.5 (0)
	6	-1.5 (91)	-0.6 (1548)	-3.4 (2397)	2.7 (1286)	3.3 (274)	2.7 (45)	3.6 (7)	-0.1 (0)							-0.5 (0)
	7	-1.7 (89)	0.2 (1858)	-3.2 (2896)	1.8 (1431)	2.7 (291)	3.6 (63)	5.7 (13)	-0.1 (0)							-0.6 (0)
	8	-1.9 (94)	0.2 (2018)	-2.6 (3327)	1.4 (1544)	2 (280)	4.9 (90)	6 (14)	-0.1 (0)							-0.6 (0)
	9	-2.5 (76)	0.5 (2071)	-2 (3492)	0.9 (1531)	1.4 (255)	4.3 (86)	3.5 (10)	-0.1 (0)							-0.6 (0)
	10	-2.7 (55)	0 (1706)	-1.8 (3150)	1.2 (1469)	1.4 (245)	3.5 (69)	5.7 (13)	-0.1 (0)							-0.6 (0)
	11	-2.7 (36)	0.2 (1372)	-1.3 (2620)	0.5 (1145)	1.2 (198)	4.7 (80)	3.3 (7)	-0.1 (0)							-0.6 (0)
	12	-2.6 (26)	0.1 (1012)	-0.8 (2041)	-0.1 (838)	1.5 (172)	5.6 (74)	3.9 (7)	-0.1 (0)							-0.6 (0)
	13	-2.2 (22)	0.6 (792)	-1 (1472)	-0.3 (591)	1.5 (127)	4.7 (51)	3.8 (6)	-0.1 (0)							-0.5 (0)
	14	-1.3 (81)	-0.7 (2613)	0.2 (6156)	0.3 (2202)	1.2 (367)	7.6 (237)	5.2 (22)	-0.1 (0)							-0.5 (0)
	> 14	-2.1 (244)	-2.3 (2819)	-0.7 (5849)	2.3 (3296)	1.4 (537)	2.3 (104)	3 (18)	-0.1 (0)							-0.4 (0)
CIN vs. fPIN
	PHYSICAL DISTANCE
METABOLIC DISTANCE	\	1	2	3	4	5	6	7	8	9	10	11	12	13	14	> 14
	1	2.3 (3)	2 (5)	1.4 (5)	-0.5 (2)	0.4 (5)	-0.5 (3)	-0.1 (4)	0.5 (5)	-0.5 (2)	-1.2 (0)	-0.9 (0)	-0.8 (0)	-0.6 (0)	-0.7 (0)	-0.1 (79)
	2	3.5 (8)	1.1 (8)	-0.2 (6)	2.7 (20)	0.5 (14)	-0.6 (10)	-1.6 (5)	-2 (2)	-1.3 (4)	-1.9 (0)	-0.5 (3)	-1.3 (0)	0 (2)	-1 (0)	0.9 (231)
	3	2.1 (10)	1.8 (18)	0 (15)	2.7 (38)	0.2 (27)	-0.2 (28)	0.3 (32)	-1.3 (15)	-1.7 (9)	-1.9 (4)	-1.6 (2)	-1.4 (1)	-1.4 (0)	-1.2 (0)	0.6 (528)
	4	3.2 (19)	1.9 (29)	0.3 (28)	2.3 (58)	1 (59)	-0.3 (50)	-0.8 (43)	-0.7 (39)	-0.2 (39)	-2.1 (9)	-1.8 (5)	-1.7 (2)	-1.7 (0)	-1.4 (0)	0.4 (1062)
	5	0.3 (11)	2.2 (44)	0.1 (38)	2.3 (82)	1.5 (91)	0.1 (80)	0.5 (90)	-1.2 (50)	-1.7 (33)	-2.3 (12)	-1.6 (12)	-1.8 (4)	-1.9 (0)	-1.5 (0)	0.5 (1725)
	6	1.2 (18)	1.7 (45)	0.4 (50)	2.3 (98)	0.5 (88)	0.6 (111)	0.5 (111)	-1.3 (59)	-1.6 (45)	-2.1 (20)	-1.8 (14)	-1.9 (4)	-1.8 (1)	-1.6 (0)	0.6 (2297)
	7	1.1 (19)	1.3 (45)	0 (49)	3 (126)	1.3 (123)	0 (109)	0 (115)	-1.6 (59)	-1.5 (56)	-2.2 (23)	-2.2 (9)	-1.9 (5)	-1.9 (1)	-1.5 (1)	0.7 (2844)
	8	2.4 (28)	1 (43)	1.4 (73)	2.5 (121)	1.2 (125)	0.4 (124)	0.5 (136)	-0.9 (81)	-1.6 (50)	-1.7 (33)	-2.2 (9)	-1.9 (5)	-1.9 (1)	-1.4 (1)	0.4 (3073)
	9	0.3 (14)	2.1 (53)	1.4 (69)	1.8 (99)	2.5 (152)	1.5 (151)	1.7 (168)	-1.1 (72)	-1.3 (58)	-1.9 (28)	-2.1 (11)	-2.2 (2)	-1.8 (2)	-1.5 (1)	-0.1 (3081)
	10	0.5 (13)	2.7 (52)	1 (53)	2.9 (107)	1.6 (112)	1.7 (137)	0.5 (114)	-0.8 (69)	-1.3 (48)	-2 (23)	-2 (8)	-1.6 (8)	-1.9 (0)	-1.4 (0)	0 (2673)
	11	0.2 (8)	1.1 (28)	3.4 (66)	0.4 (46)	2 (93)	2.9 (136)	0.6 (89)	-0.7 (54)	-0.5 (52)	-1.6 (21)	-1.7 (9)	-1.4 (7)	-1.6 (1)	-1.3 (0)	-0.3 (2149)
	12	-0.1 (5)	1.2 (21)	1.9 (37)	0.5 (35)	3.1 (85)	1 (67)	0.6 (66)	-1 (35)	-0.8 (34)	-1.1 (21)	-1.5 (8)	-1.5 (4)	-1.5 (1)	-1.3 (0)	0 (1692)
	13	0 (4)	1.8 (19)	3.1 (38)	0.7 (28)	2.2 (55)	4.7 (100)	0.4 (46)	-0.2 (35)	-0.8 (25)	-1.8 (8)	-1 (9)	-1.6 (1)	-1.4 (1)	-1.1 (1)	-0.8 (1173)
	14	-0.5 (11)	2 (140)	5.3 (416)	2.1 (288)	2.2 (390)	2.1 (465)	1.3 (378)	-0.1 (193)	0 (176)	-0.8 (69)	-1 (19)	-1 (6)	-1 (0)	-0.7 (0)	-1.2 (4591)
	> 14	-0.5 (17)	1.9 (102)	3.2 (193)	1.5 (172)	1 (199)	-0.5 (147)	0.6 (225)	0.9 (222)	-0.4 (127)	-0.7 (83)	-1 (40)	-1.4 (11)	-1.4 (2)	-1.2 (0)	-0.3 (5070)
CIN vs. ePIN
	PHYSICAL DISTANCE
METABOLIC DISTANCE	\	1	2	3	4	5	6	7	8	9	10	11	12	13	14	> 14
	1	0.9 (3)	0.7 (4)	1.5 (5)	-1 (0)	-1.1 (0)	0.1 (2)	-0.9 (0)	-0.1 (1)	-0.8 (0)	-0.7 (0)	-0.5 (0)	-0.5 (0)	-0.3 (0)	-0.3 (0)	0.5 (98)
	2	1.4 (8)	0.4 (8)	-0.4 (5)	1.5 (10)	-0.3 (5)	1.3 (10)	-1.5 (0)	-0.6 (2)	-0.8 (1)	-0.2 (2)	-1 (0)	-0.1 (1)	-0.6 (0)	-0.4 (0)	-0.1 (261)
	3	0.2 (10)	0.2 (16)	-0.3 (12)	2.4 (25)	-1.3 (6)	0 (12)	-0.2 (9)	-0.2 (7)	-0.9 (3)	1.6 (11)	0.4 (5)	-0.3 (2)	-0.1 (1)	-0.6 (0)	-0.2 (608)
	4	0.6 (19)	0.2 (27)	-1.1 (15)	1.2 (31)	-0.9 (16)	1.4 (33)	-0.2 (17)	-0.1 (14)	0.1 (13)	0.9 (15)	0.4 (9)	-0.2 (4)	-0.1 (2)	-0.8 (0)	-0.3 (1227)
	5	-1.4 (11)	0.5 (42)	-0.6 (27)	1 (42)	-0.5 (28)	1.4 (48)	-0.6 (20)	0 (22)	0.4 (22)	0.2 (16)	0.6 (14)	-0.6 (4)	-1 (0)	-0.9 (0)	0 (1976)
	6	-0.9 (18)	-0.1 (42)	-0.4 (34)	0.3 (41)	-0.8 (30)	1.6 (61)	-0.7 (24)	-0.4 (23)	1.1 (34)	1.3 (30)	-0.8 (7)	-0.5 (6)	-1 (0)	-0.9 (0)	0.1 (2611)
	7	-1 (19)	-1.2 (31)	-1.1 (29)	2.2 (73)	-0.7 (36)	1 (60)	-0.3 (34)	-0.2 (28)	0.3 (30)	0.7 (29)	0.2 (17)	-0.8 (5)	-1.1 (0)	-0.9 (0)	0.1 (3193)
	8	-0.2 (28)	-1.4 (27)	0.2 (49)	1 (58)	-0.3 (43)	0.7 (58)	1.1 (56)	0.3 (37)	1.2 (42)	-0.6 (15)	0.7 (22)	-0.5 (7)	-0.5 (3)	-0.9 (0)	-0.3 (3458)
	9	-1.5 (14)	-0.9 (34)	-0.2 (41)	-0.1 (39)	-0.5 (38)	1.7 (71)	0.6 (47)	-0.3 (27)	3 (61)	0.5 (27)	0.2 (17)	0.3 (13)	-0.2 (4)	-0.8 (0)	-0.4 (3528)
	10	-1.3 (13)	-0.9 (28)	-0.7 (28)	1.2 (49)	-0.5 (31)	1.8 (65)	-0.6 (23)	0 (27)	1.4 (37)	0.5 (23)	0.8 (20)	-1.1 (2)	-0.5 (2)	-0.8 (0)	-0.1 (3069)
	11	-1.2 (8)	-1.4 (13)	0.8 (37)	0.1 (26)	-0.9 (17)	3.7 (76)	0.7 (33)	0 (20)	1.2 (28)	1.1 (24)	0.7 (15)	-0.3 (5)	-0.9 (0)	-0.8 (0)	-0.7 (2457)
	12	-1.4 (5)	-1.1 (12)	-0.9 (13)	-0.3 (16)	0 (21)	1.6 (36)	-0.9 (9)	0.5 (18)	1.3 (22)	1 (17)	-0.3 (6)	-0.7 (2)	-0.9 (0)	-0.7 (0)	0.2 (1934)
	13	-1.2 (4)	-1.2 (8)	0.2 (16)	-0.2 (13)	-0.3 (13)	3.8 (45)	-0.4 (10)	-0.9 (5)	0.8 (14)	0.1 (8)	0.1 (6)	-1 (0)	-0.8 (0)	-0.7 (0)	-0.1 (1401)
	14	-1 (11)	-0.4 (64)	0.2 (93)	1.6 (171)	-0.7 (34)	2.5 (262)	0.8 (120)	1.2 (126)	1.6 (125)	0.7 (72)	0.5 (48)	-0.6 (0)	-0.5 (0)	-0.4 (0)	-0.8 (6016)
	> 14	-1.6 (17)	-1.2 (48)	-0.6 (58)	1 (100)	-1.3 (32)	-0.9 (41)	-0.9 (34)	0.1 (51)	-0.7 (24)	-0.1 (31)	-0.8 (10)	-0.9 (3)	-0.9 (0)	-0.7 (0)	1.1 (6161)
